# Supplementary material for: Observation of intracranial artery and venous sinus hemodynamics using compressed sensing-accelerated 4D flow MRI: performance at different acceleration factors
Source: Front Neurosci. 2024 Jul 25;18:1438003. doi: 10.3389/fnins.2024.1438003 (PMC11306029; doi:10.3389/fnins.2024.1438003)
Supplement: Supplementary file 1 [file Table_1.XLSX]

## Sheet: FLOW RATE
	CS4 upper limit of LOA	CS4 low limit of LOA	CS4 bias	CS6 upper limit of LOA	CS6 low limit of LOA	CS6 bias	CS8 upper limit of LOA	CS8 low limit of LOA	CS8 bias	CS10 upper limit of LOA	CS10 low limit of LOA	CS10 bias
L-ICA C2	0.6388	-1.391	-0.3763	0.8076	-1.331	-0.2618	0.7878	-1.576	-0.394	1.224	-1.629	-0.2024
L-ICA C4	0.4403	-1.743	-0.6512	1.196	-1.831	-0.3175	1.151	-1.683	-0.2659	2.25	-1.968	0.1409
L-ICA C7	1.166	-2.063	-0.4484	1.715	-2.584	-0.4345	1.022	-1.818	-0.3979	1.74	-2.19	-0.225
R-ICA C2	0.4	-1.056	-0.328	0.5701	-1.343	-0.3862	0.7737	-1.058	-0.1422	0.7995	-1.775	-0.4878
R-ICA C4	0.6367	-1.734	-0.5488	1.106	-1.571	-0.2324	0.8952	-1.571	-0.3379	1.109	-1.714	-0.3025
R-ICA C7	2.132	-2.088	0.02179	1.719	-1.748	-0.01452	1.889	-1.631	0.1286	2.033	-1.896	0.06869
L-TS	0.9675	-1.432	-0.2325	1.702	-1.805	-0.05147	1.769	-2.108	-0.1694	1.914	-1.58	0.1673
R-TS	1.037	-1.218	-0.09064	1.509	-1.31	0.09961	1.701	-1.612	0.0445	1.677	-1.334	0.1714
SS	0.3576	-0.3268	0.01544	0.6728	-0.4234	0.1247	0.9083	-0.682	0.1131	1.059	-0.6473	0.206
SSS	0.1648	-0.9812	-0.4082	0.2752	-1.289	-0.5071	0.4499	-1.114	-0.332	0.734	-1.224	-0.2449

## Sheet: MEAN VELOCITY
	CS4 upper limit of LOA	CS4 low limit of LOA	CS4 bias	CS6 upper limit of LOA	CS6 low limit of LOA	CS6 bias	CS8 upper limit of LOA	CS8 low limit of LOA	CS8 bias	CS10 upper limit of LOA	CS10 low limit of LOA	CS10 bias
L-ICA C2	4.949	-1.886	1.531	6.693	-2.796	1.949	4.639	-0.8327	1.903	10.84	-3.56	3.641
L-ICA C4	6.097	-2.736	1.681	4.555	-3.552	0.5018	6.732	-4.353	1.189	11.64	-7.571	2.034
L-ICA C7	11.43	-1.345	5.04	11.04	-4.006	3.516	12.61	-4.561	4.022	16.76	-4.13	6.317
R-ICA C2	5.266	-1.264	2.001	6.096	-2.952	1.572	8.702	-0.5952	4.053	12.54	0.5827	6.562
R-ICA C4	7.087	-1.655	2.716	6.727	-2.893	1.917	9.757	-3.823	2.967	13.9	-4.812	4.544
R-ICA C7	7.964	-4.152	1.906	14.38	-8.954	2.714	11.04	-3.618	3.712	12.34	-6.397	2.97
L-TS	2.833	-0.3161	1.259	2.825	-1.876	0.4747	4.224	-1.807	1.209	5.211	-1.315	1.948
R-TS	3.951	-2.831	0.5602	3.129	-3.062	0.03385	5.472	-3.574	0.9489	5.664	-4.1	0.7816
SS	3.27	-1.169	1.05	7.301	-2.514	2.394	10.17	-1.402	4.384	12.93	-2.872	5.027
SSS	1.456	-1.665	-0.1045	1.618	-2.816	-0.599	2.135	-3.952	-0.9082	3.827	-5.009	-0.591

## Sheet: PEAK VELOCITY
	CS4 upper limit of LOA	CS4 low limit of LOA	CS4 bias	CS6 upper limit of LOA	CS6 low limit of LOA	CS6 bias	CS8 upper limit of LOA	CS8 low limit of LOA	CS8 bias	CS10 upper limit of LOA	CS10 low limit of LOA	CS10 bias
L-ICA C2	4.711	-3.807	0.452	7.74	-6.402	0.6689	7.068	-5.552	0.7579	9.56	-6.685	1.437
L-ICA C4	2.779	-2.015	0.3819	5.603	-6.643	-0.5201	4.592	-6.765	-1.087	6.202	-14.11	-3.956
L-ICA C7	6.357	-1.874	2.241	8.276	-4.989	1.644	8.856	-3.983	2.437	10.07	-4.387	2.844
R-ICA C2	6.412	-4.372	1.02	5.808	-4.769	0.5194	8.506	-2.006	3.25	8.916	-1.286	3.815
R-ICA C4	6.906	-5.688	0.609	6.632	-6.03	0.301	9.303	-9.352	-0.02432	8.134	-9.495	-0.6804
R-ICA C7	7.717	-3.983	1.867	8.128	-5.075	1.526	8.971	-5.047	1.962	8.482	-8.804	-0.1609
L-TS	6.064	-4.367	0.8482	6.571	-6.012	0.2796	9.139	-6.494	1.323	8.225	-6.12	1.052
R-TS	5.74	-4.378	0.681	5.323	-4.404	0.4597	6.704	-4.766	0.9691	8.407	-6.122	1.142
SS	3.152	-1.491	0.8306	7.756	-1.967	2.894	9.758	-0.7421	4.508	14.34	-2.802	5.767
SSS	1.222	-3.669	-1.224	1.138	-3.897	-1.379	2.889	-5.121	-1.116	1.787	-3.61	-0.9119

## Sheet: MAX AXIAL WSS
	CS4 upper limit of LOA	CS4 low limit of LOA	CS4 bias	CS6 upper limit of LOA	CS6 low limit of LOA	CS6 bias	CS8 upper limit of LOA	CS8 low limit of LOA	CS8 bias	CS10 upper limit of LOA	CS10 low limit of LOA	CS10 bias
L-ICA C2	0.2356	-0.3545	-0.05943	0.2144	-0.1789	0.01777	0.1807	-0.2218	-0.02056	0.1749	-0.1551	0.00992
L-ICA C4	0.07694	-0.3391	-0.1311	0.2564	-0.3347	-0.03913	0.2355	-0.3229	-0.0437	0.3755	-0.4603	-0.0424
L-ICA C7	0.4897	-0.6822	-0.09628	0.5766	-0.6903	-0.05685	0.6319	-0.6553	-0.0117	0.7685	-0.6278	0.07036
R-ICA C2	0.1902	-0.3101	-0.05994	0.1933	-0.2252	-0.01592	0.2286	-0.2227	0.002943	0.2215	-0.3207	-0.04958
R-ICA C4	0.1422	-0.328	-0.0929	0.3368	-0.3105	0.01316	0.2469	-0.3246	-0.03885	0.2723	-0.2854	-0.006585
R-ICA C7	0.5503	-0.5258	0.01227	0.6492	-0.5776	0.03582	0.501	-0.2926	0.1042	0.6234	-0.4432	0.0901
L-TS	0.1298	-0.09099	0.01939	0.2012	-0.1343	0.03346	0.308	-0.2364	0.03578	0.2455	-0.1092	0.06815
R-TS	0.08663	-0.04144	0.0226	0.1789	-0.1169	0.03097	0.1974	-0.1051	0.04617	0.2003	-0.1155	0.04236
SS	0.1006	-0.06804	0.01626	0.197	-0.05307	0.07196	0.3369	-0.08423	0.1263	0.4631	-0.09274	0.1852
SSS	0.1054	-0.1039	0.0007553	0.1943	-0.1722	0.01107	0.3288	-0.2204	0.05424	0.3619	-0.1904	0.08576

## Sheet: AVG AXIAL WSS
	CS4 upper limit of LOA	CS4 low limit of LOA	CS4 bias	CS6 upper limit of LOA	CS6 low limit of LOA	CS6 bias	CS8 upper limit of LOA	CS8 low limit of LOA	CS8 bias	CS10 upper limit of LOA	CS10 low limit of LOA	CS10 bias
L-ICA C2	0.08952	-0.1216	-0.01606	0.1215	-0.07973	0.02088	0.128	-0.1402	-0.006085	0.117	-0.05127	0.03287
L-ICA C4	0.0719	-0.2003	-0.06421	0.1703	-0.1978	-0.01374	0.1827	-0.1825	0.0001326	0.3	-0.2209	0.03958
L-ICA C7	0.1325	-0.2568	-0.06214	0.2657	-0.3444	-0.03936	0.2536	-0.2681	-0.007254	0.3513	-0.2057	0.07276
R-ICA C2	0.08037	-0.1267	-0.02317	0.1014	-0.1225	-0.01053	0.134	-0.1205	0.006765	0.1462	-0.1509	-0.0023338
R-ICA C4	0.2052	-0.1018	0.0517	0.2079	-0.2117	-0.001902	0.1806	-0.1902	-0.004822	0.08203	-0.192	-0.05499
R-ICA C7	0.397	-0.3416	0.02769	0.4439	-0.3284	0.05774	0.388	-0.1968	0.09557	0.4179	-0.2476	0.08514
L-TS	0.08311	-0.05406	0.01452	0.1206	-0.07361	0.02349	0.1791	-0.1115	0.03378	0.1683	-0.0518	0.05825
R-TS	0.08708	-0.07105	0.008017	0.09417	-0.07581	0.009179	0.1352	-0.07966	0.02778	0.1101	-0.07137	0.01937
SS	0.09853	-0.09607	0.00123	0.1784	-0.09366	0.04236	0.3142	-0.09195	0.1111	0.3834	-0.09365	0.1449
SSS	0.06804	-0.07616	-0.004057	0.08039	-0.07122	0.004585	0.1213	-0.08968	0.01518	0.114	-0.04996	0.03203

## Sheet: MAX CIR WSS
	CS4 upper limit of LOA	CS4 low limit of LOA	CS4 bias	CS6 upper limit of LOA	CS6 low limit of LOA	CS6 bias	CS8 upper limit of LOA	CS8 low limit of LOA	CS8 bias	CS10 upper limit of LOA	CS10 low limit of LOA	CS10 bias
L-ICA C2	0.3194	-0.202	0.0587	0.2577	-0.305	-0.02365	0.3721	-0.4228	-0.02534	0.2692	-0.4631	-0.09694
L-ICA C4	0.1343	-0.13	0.002183	0.153	-0.1513	8.825e-05	0.1399	-0.1987	-0.0294	0.1405	-0.15	-0.004757
L-ICA C7	0.4466	-0.5625	-0.05798	0.3768	-0.5841	-0.1036	0.3787	-0.4104	-0.01584	0.3913	-0.4822	-0.04544
R-ICA C2	0.1707	-0.2098	-0.01952	0.2595	-0.2816	-0.01108	0.2586	-0.1898	0.03441	0.2446	-0.2483	-0.001843
R-ICA C4	0.1422	-0.1135	0.01435	0.1721	-0.1672	0.002463	0.1533	-0.2053	-0.02601	0.2196	-0.2441	-0.01224
R-ICA C7	0.5178	-0.8194	-0.1508	0.4785	-0.5553	-0.03841	0.3815	-0.4709	-0.0447	0.5739	-0.6261	-0.0261
L-TS	0.1381	-0.08802	0.02506	0.1476	-0.1104	0.01863	0.2544	-0.2292	0.01258	0.2072	-0.1267	0.04029
R-TS	0.1968	-0.1798	0.008497	0.2322	-0.2219	0.005184	0.2137	-0.1368	0.03847	0.2367	-0.1419	0.04741
SS	0.08645	-0.06783	0.009308	0.09589	-0.0667	0.01459	0.08778	-0.07995	0.003911	0.1231	-0.08861	0.01723
SSS	0.06767	-0.05892	0.004378	0.09955	-0.08426	0.007644	0.07757	-0.06971	0.003929	0.09543	-0.1021	0.003331

## Sheet: AVG CIR WSS
	CS4 upper limit of LOA	CS4 low limit of LOA	CS4 bias	CS6 upper limit of LOA	CS6 low limit of LOA	CS6 bias	CS8 upper limit of LOA	CS8 low limit of LOA	CS8 bias	CS10 upper limit of LOA	CS10 low limit of LOA	CS10 bias
L-ICA C2	0.0347	-0.02242	0.006141	0.09377	-0.08276	0.005504	0.12	-0.1122	0.003907	0.1488	-0.06417	0.04233
L-ICA C4	0.06688	-0.07227	-0.002693	0.06849	-0.08015	-0.005832	0.0572	-0.08392	-0.01336	0.05034	-0.05477	-0.002218
L-ICA C7	0.239	-0.3004	-0.03074	0.1784	-0.2541	-0.03786	0.1466	-0.1674	-0.01039	0.2214	-0.2046	0.008401
R-ICA C2	0.07288	-0.08203	-0.004577	0.1302	-0.1277	0.001232	0.1354	-0.0821	0.02666	0.148	-0.09391	0.02702
R-ICA C4	0.05481	-0.03089	0.01196	0.0557	-0.05337	0.001163	0.05882	-0.07501	-0.008096	0.07459	-0.06374	0.005424
R-ICA C7	0.2436	-0.3981	-0.07726	0.2301	-0.2752	-0.02252	0.2039	-0.2402	-0.01817	0.2746	-0.2656	0.004504
L-TS	0.0505	-0.02246	0.01402	0.06738	-0.03559	0.01589	0.07946	-0.03683	0.02131	0.08503	-0.03466	0.02519
R-TS	0.08095	-0.06488	0.008033	0.09714	-0.07768	0.00973	0.1327	-0.07586	0.02844	0.1151	-0.05946	0.0278
SS	0.04557	-0.03864	0.003468	0.05507	-0.0369	0.009086	0.06043	-0.04649	0.006973	0.07411	-0.04888	0.01262
SSS	0.03486	-0.02313	0.005863	0.04959	-0.02855	0.01052	0.04265	-0.02787	0.00739	0.04129	-0.03348	0.003906

## Sheet: 3D WSS
	CS4 upper limit of LOA	CS4 low limit of LOA	CS4 bias	CS6 upper limit of LOA	CS6 low limit of LOA	CS6 bias	CS8 upper limit of LOA	CS8 low limit of LOA	CS8 bias	CS10 upper limit of LOA	CS10 low limit of LOA	CS10 bias
L-ICA C2	0.1671	-0.04938	0.05887	0.2231	-0.03892	0.09208	0.2687	-0.09999	0.08436	0.3807	-0.07733	0.1517
L-ICA C4	0.2503	-0.01978	0.1153	0.1993	-0.07265	0.06335	0.3183	-0.1261	0.0961	0.4958	-0.2652	0.1153
L-ICA C7	0.2566	-0.06803	0.09428	0.2858	-0.1925	0.04664	0.3561	-0.1982	0.07895	0.5258	-0.1281	0.1988
R-ICA C2	0.195	0.00433	0.09966	0.2374	-0.04152	0.09792	0.3442	-0.04001	0.1521	0.5204	0.04673	0.2836
R-ICA C4	0.2808	-0.007843	0.1365	0.2375	-0.05519	0.09115	0.5245	-0.1772	0.1737	0.6673	-0.1808	0.2432
R-ICA C7	0.2655	-0.05569	0.1049	0.3616	-0.181	0.09028	0.5301	-0.1904	0.1698	0.5079	-0.1071	0.2004
L-TS	0.1275	-0.05613	0.03569	0.155	-0.1052	0.02489	0.223	-0.1143	0.05433	0.3104	-0.128	0.09122
R-TS	0.1311	-0.07872	0.02617	0.1101	-0.104	0.003053	0.2174	-0.1316	0.0429	0.1948	-0.1138	0.04051
SS	0.2268	-0.2359	-0.004548	0.3213	-0.265	0.02815	0.3699	-0.2467	0.06164	0.5603	-0.1762	0.192
SSS	0.09061	-0.07222	0.009198	0.07837	-0.09399	-0.007813	0.0739	-0.0844	-0.00525	0.1289	-0.04618	0.04135
